# Supplementary material for: Dynamic characteristics and functional analysis provide new insights into long non-coding RNA responsive to Verticillium dahliae infection in Gossypium hirsutum
Source: BMC Plant Biol. 2021 Feb 1;21:68. doi: 10.1186/s12870-021-02835-8 (PMC7852192; doi:10.1186/s12870-021-02835-8)
Supplement: Supplementary file 1 — Additional file 1: Table S1. Summary of RNA -seq data. [file 12870_2021_2835_MOESM1_ESM.xlsx]

## Sheet: Sheet1
Table S1 Summary of RNA -seq data
Sample name	Raw reads	Clean reads	Total mapped	Multiple mapped	Uniquely mapped
VD2hpi	94579560	93013071	77515946	8193320	69322626
VD6hpi	91056449	88867494	72833366	7936930	64896435
VD12hpi	101805345	99685208	81521492	8860380	72661112
VD24hpi	107954486	105245205	87384161	9288118	78096042
VD48hpi	95824003	92287844	71171397	7256092	63915305
CK2hpi	98053564	94546485	78536120	8273389	70262730
CK6hpi	110572735	109010430	89454389	9217104	80237284
CK12hpi	103467210	102097722	82056179	8618378	73437801
CK24hpi	89989221	86706395	69012456	7462985	61549471
CK48hpi	96869863	94144329	73891252	8142941	65748311
Total	990172436	965604183	783376758	83249637	700127117
