# Supplementary material for: Dynamic characteristics and functional analysis provide new insights into long non-coding RNA responsive to Verticillium dahliae infection in Gossypium hirsutum
Source: BMC Plant Biol. 2021 Feb 1;21:68. doi: 10.1186/s12870-021-02835-8 (PMC7852192; doi:10.1186/s12870-021-02835-8)
Supplement: Supplementary file 3 — Additional file 3: Table S2. Correlation analysis of lncRNA-mRNA pairs related to JA biosynthesis pathway in cotton. [file 12870_2021_2835_MOESM3_ESM.xlsx]

## Sheet: Sheet1
Table S2 Correlation analysis of lncRNA-mRNA pairs related to JA biosynthesis pathway in cotton
lncRNA ID	mRNA ID	Gene name	lncRNA regulation type	Pearson correlation
LNC_015092	Gh_D10G2595	lipoxygenase (LOX)	trans-acting	0.955313
LNC_015090	Gh_A10G0504	lipoxygenase (LOX)	trans-acting	0.954717
LNC_002079	Gh_A05G2224	allene oxide synthase (AOS)	cis-acting	0.690429
LNC_009615	Gh_D05G2484	allene oxide synthase (AOS)	trans-acting	0.951912
LNC_001640	Gh_D05G2484	allene oxide synthase (AOS)	trans-acting	0.9562
LNC_004530	Gh_D06G0089	allene oxide synthase (AOS)	trans-acting	0.956468
LNC_014690	Gh_D06G0089	allene oxide synthase (AOS)	trans-acting	0.952075
LNC_006500	Gh_D08G0414	allene oxide cyclase (AOC)	trans-acting	0.96223
LNC_006500	Gh_A08G0316	allene oxide cyclase (AOC)	trans-acting	0.973406
LNC_014351	Gh_A11G2972	acyl-CoA oxidase (ACX)	trans-acting	0.952098
LNC_005820	Gh_A09G2434	acyl-CoA oxidase (ACX)	trans-acting	0.962013
LNC_007919	Gh_A09G2434	acyl-CoA oxidase (ACX)	trans-acting	0.95228
LNC_005271	Gh_A09G2434	acyl-CoA oxidase (ACX)	trans-acting	0.963717
LNC_002005	Gh_A09G2434	acyl-CoA oxidase (ACX)	trans-acting	0.951407
LNC_015941	Gh_A09G2434	acyl-CoA oxidase (ACX)	trans-acting	0.976331
LNC_015942	Gh_A09G2434	acyl-CoA oxidase (ACX)	trans-acting	0.950266
LNC_005268	Gh_A09G2434	acyl-CoA oxidase (ACX)	trans-acting	0.963591
LNC_012241	Gh_A09G2434	acyl-CoA oxidase (ACX)	trans-acting	0.953061
LNC_002670	Gh_A09G2434	acyl-CoA oxidase (ACX)	trans-acting	0.967035
LNC_014662	Gh_A09G2434	acyl-CoA oxidase (ACX)	trans-acting	0.956595
LNC_010053	Gh_A09G2434	acyl-CoA oxidase (ACX)	trans-acting	0.967495
LNC_005812	Gh_A13G2171	acyl-CoA oxidase (ACX)	trans-acting	0.951818
