# Supplementary material for: Dynamic characteristics and functional analysis provide new insights into long non-coding RNA responsive to Verticillium dahliae infection in Gossypium hirsutum
Source: BMC Plant Biol. 2021 Feb 1;21:68. doi: 10.1186/s12870-021-02835-8 (PMC7852192; doi:10.1186/s12870-021-02835-8)
Supplement: Supplementary file 6 — Additional file 6: Table S3. List of PCR primers used in this study. [file 12870_2021_2835_MOESM6_ESM.xlsx]

## Sheet: Sheet1
Table S2 List of PCR primers used in thisd study
Primers	Sequence
lnc_001752-qRT Sense	TATGAAAGCTCTAGTCGCTGAAGTG
lnc_001752-qRT Anti-sense	GGGAGTTGGAAGATACAATTTGGTG
lnc_004529-qRT Sense	TCATCAGATTAGCAATATCCCAAAGTAG
lnc_004529-qRT Anti-sense	TTTCCAAGGACTGGGCTTATCTCAC
lnc_005812-qRT Sense	CTATGAACCAGAGGAAACCCAAAAC
lnc_005812-qRT Anti-sense	GAAAACTGGTGGTGGAAGGTGA
lnc_012157-qRT Sense	ATTAACCGCCAATATCTACGCCAG
lnc_012157-qRT Anti-sense	TTTATTTTGTTTGGACAGCCTCACC
lnc_012839-qRT Sense	CAAGATAGATGGCTTCAAATCGTTA
lnc_012839-qRT Anti-sense	CTTCCATTGCTAAAATCATTACACTTG
lnc_016240-qRT Sense	CCTGGGATGTGTAAAGCAGCCTAT
lnc_016240-qRT Anti-sense	GCAGGCAAATCGTATTCTGTCCA
GhUBQ14-qRT Sense	CAACGCTCCATCTTGTCCTT
GhUBQ14-qRT Anti-sense	TGATCGTCTTTCCCGTAAGC
GhlncLOX3-qRT Sense	CGCCATCAACACAAACCAACC
GhlncLOX3-qRT Anti-sense	CGAGCCCGACATTCCCGAGA
GhLOX3-qRT Sense	CCCAAAGCCTTATTTACCCGACCA
GhLOX3-qRT Anti-sense	ATTGCCCCTCAGATCGTCTAGCTC
GhlncLOX3-VIGS Sense	CCCAAAGCCTTATTTACCCGACCA
GhlncLOX3-VIGS Anti-sense	ATTGCCCCTCAGATCGTCTAGCTC
